# Supplementary material for: Characterization of hotspot exonuclease domain mutations in the DNA polymerase ϵ gene in endometrial cancer
Source: Front Oncol. 2022 Oct 12;12:1018034. doi: 10.3389/fonc.2022.1018034 (PMC9596989; doi:10.3389/fonc.2022.1018034)
Supplement: Supplementary file 4 [file Table_1.xlsx]

## Sheet: figure 2
	POLE
	actin

## Sheet: figure 3
	cyclin A
	cyclin B
	cyclin B1
	cyclin D1
	CDK4
	CDK6
	p16
	P21
	b-actin

## Sheet: figure 4
	N-cad
	E-cad
	b-actin
	snail
	slug

## Sheet: figure 6
	pole
	MLH1
	MLH2
	b-actin

## Sheet: supplementary figure
pole
b-actin
Flag
